# Supplementary material for: Surgical Technique: Viscodissection for Managing Funnel Retinal Detachments
Source: J Clin Med. 2025 Jun 20;14(13):4394. doi: 10.3390/jcm14134394 (PMC12249984; doi:10.3390/jcm14134394)
Supplement: Supplementary file 1 [file jcm-14-04394-s001.zip]

Archive with 2 entries (2 files):
- Video S1 Case 3 Reduced2.mp4
- Video S2 Case 5 Reduced2.mp4
